# Supplementary material for: Extracellular Vesicles Potentiate Medulloblastoma Metastasis in an EMMPRIN and MMP-2 Dependent Manner
Source: Cancers (Basel). 2023 May 4;15(9):2601. doi: 10.3390/cancers15092601 (PMC10177484; doi:10.3390/cancers15092601)
Supplement: Supplementary file 1 [file cancers-15-02601-s001.zip]

Archive with 3 entries (3 files):
- cancers-2339075-supplementary_bc.pdf
- File S1. Full length western blots- resubmission final.pptx
- Jackson et al. Supplementary methods.pdf
